# Supplementary material for: Use of a ferroptosis-related gene signature to construct diagnostic and prognostic models for assessing immune infiltration in metabolic dysfunction-associated fatty liver disease
Source: Front Cell Dev Biol. 2023 Oct 19;11:1199846. doi: 10.3389/fcell.2023.1199846 (PMC10622674; doi:10.3389/fcell.2023.1199846)
Supplement: Supplementary file 8 [file Table1.xlsx]

## Sheet: Sheet1
Ferroptosis
AIFM2
GPX4
SLC7A11
TP53
NFE2L2
ACSL4
TFRC
NCOA4
HMOX1
SLC3A2
ALOX15
IREB2
SLC40A1
HSPB1
FTH1
POR
PCBP1
CBS
BECN1
YAP1
FTMT
MAP1LC3B
ACSL3
SAT1
CP
CISD1
MAP1LC3C
AKR1C3
AKR1C2
STEAP3
AKR1C1
PCBP2
GCLC
VDAC2
VDAC3
NOX4
PARK7
ATG5
ATG7
ATF4
PRKAA1
ACSL1
LCN2
SCD
TF
MIR214
SIRT3
HMGB1
ELAVL1
WWTR1
ATF3
PANX1
OTUB1
KRAS
PROM2
LINC00336
SOCS1
HELLS
ENO1
LAMP2
GOT1
DECR1
ECH1
DHODH
STK11
PLA2G6
MDM2
TIGAR
RELA
FTL
TXNRD1
FDFT1
LPCAT3
FSCN1
NF2
XRCC6
ATM
TNF
FBXW7
SKP2
ATG16L1
SLC39A7
ZFP36
H2AC1
BAP1
MEF2C
TGFB1
ADCY10
ERBB2
CTSB
YWHAE
CDC25A
PKM
PRDX6
SP1
RPL7
RPS3A
RACK1
MIR30E
CTH
DPP4
CYBB
GCH1
SLC11A2
GSS
HMGCR
PHKG2
PRNP
SLC1A5
SLC39A14
SLC39A8
ACSL5
NOX1
COQ2
GCLM
MAP1LC3A
SLC38A1
ACSL6
CHMP5
SAT2
CHMP6
GRIK1-AS2
IDH1
PTEN
GJA1
GSK3B
CAV1
PRDX1
TNFAIP3
PRKCB
SREBF1
NEAT1
PSEN1
TLR4
GGT1
SPARC
AHCY
MAT2A
MYCN
FOXC1
STYK1
PIR
RBMS1
SESN2
NKAP
PVT1
MIR670
VDAC1
IDH2
NFKB1
DLD
IL6
JUN
KAT5
LIFR
HNRNPA1
SOX2
DKK1
MDM4
STUB1
SNAI2
GPX3
ARNTL
GSTZ1
HCAR1
YTHDC2
USP35
RETREG1
MIR302A
MIR424
MIR15A
MIR587
ADAMTS9-AS1
PGM5P3-AS1
DDR2
YY1
LONP1
SPHK1
EFEMP1
FBLN1
PDK4
CD82
ASAH2
MGST1
EMP1
SMG9
HDDC3
YY2
CISD3
MIR1287
EP300
CREB1
ERCC6
TFAP2A
UBE2D3
DDB1
KDM5C
PEBP1
KDM3B
NFE2L1
NGLY1
CCL5
CUL4A
CUL4B
RBX1
ABCB10
CYB5R1
PDSS2
SETDB1
CYGB
DCAF8
H1-4
PAQR3
H1-5
WDR76
COMMD10
H1-2
H1-1
H1-3
H1-10
MIR326
MIR19A
MIR324
LASTR
BACH1
STAT3
PTGS2
ALOX5
KEAP1
ABCB6
FXN
NEDD4
NEDD4L
ACADSB
LTF
ACO1
YME1L1
ETV4
RHOT1
KDM4A
PLIN2
CSRP2
STOML2
DAZAP1
GABPB1
METTL14
YTHDF2
C19orf12
H2AX
ZSCAN25
SLIRP
SCGB1D2
TMED8
MIR106A
MIR375
GABPB1-AS1
ASMTL-AS1
NOTCH2
TYRO3
CA9
SQLE
FZD7
SIRT6
ABCC5
BSG
FXR1
TTBK2
ITGB8
CEP290
COPZ1
HLF
MEG8
MIR129-1
MIR497
LINC01833
MIR4443
MIR761
PDGFRB
EGFR
FABP4
FADS2
DNAJB6
DPEP1
GALNT14
CDK14
CHMP1A
KLF2
QSOX1
MIR132
MIR1231
MIR3938
ITGA6
PRKAA2
CD44
FANCD2
ALOX12
NQO1
LDHA
MAPK1
MYC
ALB
EGLN1
PCNA
ACTB
ANXA2
HSPA8
KRT18
MDH2
TPM1
FH
KRT14
MAP3K5
TPM3
ANXA5
CTSZ
ATP6V1E1
GNB1
KRT19
LGALS3
PRKCSH
ANXA4
EEF1A1
KRT16
PSMA1
RPS3
ANP32A
RPL7A
RPS2
RPS6
SNAP29
EIF4H
KRT6B
PSME1
TXNL1
CLTB
MYL12A
PSMD8
TPM4
ANP32B
DECR2
FKBP3
STOM
TPD52L2
DNAJC9
PHB1
TRIM26
CARS1
CCDC124
PYM1
MIR9-1
MIR137
CHAC1
BEX1
NFS1
EPAS1
RB1
G3BP1
LINC00472
HIF1A
HILPDA
G0S2
BCAT2
HSPA5
GDPD5
MIR874
MTOR
LPIN1
PRC1
HADHA
HSPA9
RUVBL1
CBX3
NAP1L1
MT1G
H19
MIR106B
TGFBR1
UCHL1
GSTP1
SNCA
VIM
FASN
MYH9
PGK1
YWHAG
ALDOA
ANXA1
GPI
TUBA1A
ACVR1B
DLST
ENO2
GNB3
HSP90B1
LDHB
MYH10
RPL5
UBA1
YWHAB
YWHAZ
CFL1
DPYSL2
EIF4A1
HP
PRDX2
RPSA
SMC3
TUBB4A
CCT5
CKB
EWSR1
RPL10
VAPB
ACTC1
LRPPRC
PDIA3
PROK2
RPA2
RPL15
XRCC5
BANF1
CNBP
DUT
HNRNPD
ITIH3
KHDRBS1
PTBP1
RPL13A
RPL26
RPS13
TRIM28
VAPA
CCT3
CCT4
DHX9
MAP4
NOLC1
PDIA4
RPLP0
RPLP2
RPS7
CCT6A
CCT8
HMGN1
SNRPA
SSBP1
HNRNPA3
HNRNPL
HNRNPM
PDIA6
PFN2
PLXNA4
RPL30
RPL34
RPS4X
SLC25A31
SNRPD2
WTAP
ALYREF
KSR2
MUC16
MYL6B
NACA
NGB
RPL38
RUFY1
SNRPC
SNRPD1
SNRPF
USP44
YBX1
ATP5F1A
CNTNAP4
ERH
FAM120A
TBC1D5
WBP11
YTHDF3
PCBP3
ACTBL2
IGKC
RPL36A
RUFY3
ATP5F1B
TEX264
RTL1
KBTBD3
SNU13
KIAA1614
SRSF8
IGHG4
ABRAXAS2
H2AC21
TUBA4B
IGKV1-5
IGLV3-19
NET1
MIR494
AIFM1
NDUFS7
PDCD1
SIAH2
LPIN2
CIAO1
LPIN3
OTUD1
CIAO2A
TGFB2
GFRA1
PKN2
UBR2
MIR194-1
MIR1228
AURKA
CDKN2A
RIPK1
BRAF
CASP8
SF3B2
MIR4715
AR
CHEK2
CFTR
FGFR4
GNAS
CAD
NPM1
SMARCA4
VCP
EEF2
FOXO1
MUC1
CPS1
GRN
MIF
SQSTM1
ABCA4
FHL2
HADHB
HCFC1
RPS6KB2
COPB2
SF3B1
C1QBP
KPNA2
MYO9B
OGT
PRMT7
RPS10
RUVBL2
AHCYL1
ASXL1
CBX5
GPX2
HAT1
HUWE1
KPNB1
POLR2B
POLR2E
SPI1
ARCN1
COPA
DIAPH3
EFTUD2
MSRB3
PRPF8
RBBP4
RPS12
RPS27A
USP11
ALOX15B
ANO6
CISD2
COPB1
DNAJA1
ID1
ID3
PCMT1
RB1CC1
RBBP7
RBM10
RPS23
TNPO1
ALDH1L2
DNAJA2
FAT1
MAGED2
RCN2
RPL24
RPS15
ALDH1L1
COPE
UBE2O
ASXL2
COPG1
FOXK2
MUC20
NAP1L4
TXNIP
COPG2
GOLGA4
HCFC2
KLHDC2
NAP1L5
RNF113A
SNRPA1
GUCY1A1
LANCL2
ANKHD1
DUSP26
FOXK1
ELOC
STING1
FOXI2
FOXI3
GCN1
OTUD6A
MIR124-1
MIR7-1
RPL8
ATP5MC3
CS
EMC2
ACSF2
NOX3
NOX5
DUOX1
DUOX2
G6PD
PGD
PIK3CA
FLT3
SCP2
NRAS
HRAS
TFR2
GLS2
ALOX12B
ALOXE3
G6PDX
ULK1
ATG3
ATG4D
GABARAPL2
GABARAPL1
WIPI1
WIPI2
SNX4
ATG13
ULK2
MAPK3
BID
ZEB1
CDO1
MYB
MAPK8
MAPK9
MAPK14
ABCC1
MIR6852
IFNG
YY1AP1
EGLN2
MIOX
TAZ
MTDH
SIRT1
IL1B
ELOVL5
FADS1
FBW7
NR1D1
NR1D2
TBK1
USP7
miR-182-5p
miR-378a-3p
AQP3
AQP5
AQP8
LINC00618
MT1DP
PEX10
AGPAT3
PEX12
CHP1
GPAT4
BRPF1
OSBPL9
INTS2
MMD
CYP4F8
MLLT1
TTPA
GRIA3
EPT1
POM121L12
LIG3
AEBP2
AGPS
CDCA3
PEX2
PEX6
TIMM9
DCAF7
LCE2C
FAR1
PHF21A
SMAD7
LYRM1
AMN
PEX3
MTCH1
hsa_circ_0008367
MAP3K11
BRD7
SLC25A28
MFN2
ZFAS1
TSC1
CGAS
PRKCA
LGMN
SMPD1
IFNA1
IFNA2
IFNA4
IFNA5
IFNA6
IFNA7
IFNA8
IFNA10
IFNA13
IFNA14
IFNA16
IFNA17
IFNA21
PPARG
miR-335
SNX5
MICU1
TOR2A
MAP3K14
CircKDM4C
MIB2
CLTRN
MIR5096
HOTAIR
FOXO4
TRIM46
KDM5A
TRIM21
IDO1
PGRMC1
CIRBP
circPSEN1
YAP
MIR135B
NDRG1
PIEZO1
PTPN6
EGR1
ADAM23
ARHGEF26-AS1
CPEB1
COX4I2
AABR07017145.1
TIMP1
KDM6B
MIB1
MEG3
CCDC6
MIR539
KMT2D
HSF1
SRC
PML
TP63
CDKN1A
ENPP2
MIR9-2
MIR9-3
ISCU
BRD4
MIR17
TMBIM4
MIR212
Fer1HCH
SLC16A1
RRM2
NR4A1
RPTOR
SREBF2
P4HB
NT5DC2
SUV39H1
ATF2
ACOT1
ALDH3A2
FNDC5
CircIL4R
CDH1
BRD2
BRD3
BRDT
GLRX5
NCOA3
NR5A2
PANX2
RHEBP1
ARF6
GDF15
ABHD12
PPP1R13L
TFAM
circ-TTBK2
MIR522
PPARA
NOS2
VDR
MTF1
NUPR1
PARP1
PARP2
PARP3
PARP4
PARP6
PARP8
PARP9
PARP10
PARP11
PARP12
PARP14
PARP15
PARP16
TXN
SENP1
OIP5-AS1
MIR190A
FGF21
CREB3
CREB5
MIR130B
AKT1S1
MLST8
TMSB4X
TMSB4Y
KIF20A
circRHOT1
circ_0007142
circKIF4A
miR-7-5p
circ_0067934
MPC1
CAMKK2
SRSF9
SIRT2
circRNA1615
MIR27A
EZH2
PEDS1
ADAMTS13
SFRS9
CAV
CircFNDC3B
PPARD
ENO3
MARCHF5
TRIB2
MIR545
CircPVT1
MIR9-3HG
ADIPOQ
circDTL
mmu_circRNA_0000309
PTPN18
MS4A15
FURIN
circRHBG
KLHDC3
circGFRA1
MAPKAP1
PRR5
RICTOR
GSTM1
TERT
circ0097009
TMEM161B-DT
circEPSTI1
MIR18A
RARRES2
DUSP1
NCF2
MT3
UBC
SRXN1
BNIP3
OXSR1
SELENOS
ANGPTL7
DDIT4
LOC284561
ASNS
TSC22D3
DDIT3
JDP2
SLC1A4
PCK2
VLDLR
GPT2
PSAT1
LURAP1L
SLC7A5
HERPUD1
XBP1
ZNF419
KLHL24
TRIB3
ZFP69B
ATP6V1G2
VEGFA
TUBE1
ARRDC3
CEBPG
SNORA16A
RGS4
BLOC1S5-TXNDC5
LOC390705
EIF2S1
KIM-1
CXCL2
HSD17B11
SETD1B
MAFG
IL33
HAMP
DRD5
DRD4
SLC2A1
SLC2A3
SLC2A6
SLC2A8
SLC2A12
GLUT13
SLC2A14
EIF2AK4
TFAP2C
HBA1
NNMT
PLIN4
HIC1
STMN1
CAPG
HNF4A
MIR30B
MMP13
LRRFIP1
CBR1

## Sheet: 合并
		GeneCards				FerrDB
		AIFM2				RPL8
		GPX4				IREB2
		SLC7A11				ATP5MC3
		TP53				CS
		NFE2L2				EMC2
		ACSL4				ACSF2
		TFRC				NOX1
		NCOA4				CYBB
		HMOX1				NOX3
		SLC3A2				NOX4
		ALOX15				NOX5
		IREB2				DUOX1
		SLC40A1				DUOX2
		HSPB1				G6PD
		FTH1				PGD
		POR				VDAC2
		PCBP1				PIK3CA
		CBS				FLT3
		BECN1				SCP2
		YAP1				TP53
		FTMT				ACSL4
		MAP1LC3B				LPCAT3
		ACSL3				NRAS
		SAT1				KRAS
		CP				HRAS
		CISD1				TF
		MAP1LC3C				TFRC
		AKR1C3				TFR2
		AKR1C2				SLC38A1
		STEAP3				SLC1A5
		AKR1C1				GLS2
		PCBP2				GOT1
		GCLC				CARS1
		VDAC2				ALOX5
		VDAC3				KEAP1
		NOX4				HMOX1
		PARK7				ATG5
		ATG5				ATG7
		ATG7				NCOA4
		ATF4				ALOX12
		PRKAA1				ALOX12B
		ACSL1				ALOX15
		LCN2				ALOX15B
		SCD				ALOXE3
		TF				PHKG2
		MIR214				ACO1
		SIRT3				G6PDX
		HMGB1				ULK1
		ELAVL1				ATG3
		WWTR1				ATG4D
		ATF3				BECN1
		PANX1				MAP1LC3A
		OTUB1				GABARAPL2
		KRAS				GABARAPL1
		PROM2				ATG16L1
		LINC00336				WIPI1
		SOCS1				WIPI2
		HELLS				SNX4
		ENO1				ATG13
		LAMP2				ULK2
		GOT1				SAT1
		DECR1				EGFR
		ECH1				MAPK3
		DHODH				MAPK1
		STK11				BID
		PLA2G6				ZEB1
		MDM2				DPP4
		TIGAR				CDKN2A
		RELA				PEBP1
		FTL				SOCS1
		TXNRD1				CDO1
		FDFT1				MYB
		LPCAT3				MAPK8
		FSCN1				MAPK9
		NF2				CHAC1
		XRCC6				MAPK14
		ATM				LINC00472
		TNF				PRKAA2
		FBXW7				PRKAA1
		SKP2				ELAVL1
		ATG16L1				BAP1
		SLC39A7				ABCC1
		ZFP36				MIR6852
		H2AC1				ACVR1B
		BAP1				TGFBR1
		MEF2C				EPAS1
		TGFB1				HILPDA
		ADCY10				HIF1A
		ERBB2				IFNG
		CTSB				ANO6
		YWHAE				LPIN1
		CDC25A				HMGB1
		PKM				TNFAIP3
		PRDX6				TLR4
		SP1				ATF3
		RPL7				ATM
		RPS3A				YY1AP1
		RACK1				EGLN2
		MIR30E				MIOX
		CTH				TAZ
		DPP4				MTDH
		CYBB				IDH1
		GCH1				SIRT1
		SLC11A2				FBXW7
		GSS				PANX1
		HMGCR				DNAJB6
		PHKG2				BACH1
		PRNP				LONP1
		SLC1A5				CD82
		SLC39A14				IL1B
		SLC39A8				CTSB
		ACSL5				POR
		NOX1				CYB5R1
		COQ2				ELOVL5
		GCLM				FADS1
		MAP1LC3A				FBW7
		SLC38A1				PTEN
		ACSL6				NR1D1
		CHMP5				NR1D2
		SAT2				TBK1
		CHMP6				IL6
		GRIK1-AS2				USP7
		IDH1				miR-182-5p
		PTEN				miR-378a-3p
		GJA1				ATF4
		GSK3B				AQP3
		CAV1				AQP5
		PRDX1				AQP8
		TNFAIP3				LINC00618
		PRKCB				MT1DP
		SREBF1				PEX10
		NEAT1				AGPAT3
		PSEN1				PEX12
		TLR4				CHP1
		GGT1				GPAT4
		SPARC				BRPF1
		AHCY				OSBPL9
		MAT2A				INTS2
		MYCN				MMD
		FOXC1				CYP4F8
		STYK1				MLLT1
		PIR				TTPA
		RBMS1				GRIA3
		SESN2				EPT1
		NKAP				POM121L12
		PVT1				LIG3
		MIR670				AEBP2
		VDAC1				AGPS
		IDH2				CDCA3
		NFKB1				PEX2
		DLD				PEX6
		IL6				TIMM9
		JUN				DCAF7
		KAT5				LCE2C
		LIFR				FAR1
		HNRNPA1				PHF21A
		SOX2				SMAD7
		DKK1				LYRM1
		MDM4				AMN
		STUB1				PEX3
		SNAI2				MTCH1
		GPX3				ACADSB
		ARNTL				PVT1
		GSTZ1				hsa_circ_0008367
		HCAR1				SLC39A14
		YTHDC2				MAP3K11
		USP35				GSK3B
		RETREG1				BRD7
		MIR302A				SLC25A28
		MIR424				MFN2
		MIR15A				SLC11A2
		MIR587				ZFAS1
		ADAMTS9-AS1				TSC1
		PGM5P3-AS1				TGFB1
		DDR2				SNCA
		YY1				SIRT3
		LONP1				CGAS
		SPHK1				STING1
		EFEMP1				HDDC3
		FBLN1				MIR761
		PDK4				MDM2
		CD82				MDM4
		ASAH2				MIR214
		MGST1				DLD
		EMP1				WWTR1
		SMG9				PRKCA
		HDDC3				LGMN
		YY2				SMPD1
		CISD3				MYCN
		MIR1287				IFNA1
		EP300				IFNA2
		CREB1				IFNA4
		ERCC6				IFNA5
		TFAP2A				IFNA6
		UBE2D3				IFNA7
		DDB1				IFNA8
		KDM5C				IFNA10
		PEBP1				IFNA13
		KDM3B				IFNA14
		NFE2L1				IFNA16
		NGLY1				IFNA17
		CCL5				IFNA21
		CUL4A				SMG9
		CUL4B				PPARG
		RBX1				miR-335
		ABCB10				SNX5
		CYB5R1				PAQR3
		PDSS2				MICU1
		SETDB1				TOR2A
		CYGB				MIR375
		DCAF8				MAP3K14
		H1-4				CircKDM4C
		PAQR3				MIR324
		H1-5				QSOX1
		WDR76				MIB2
		COMMD10				CLTRN
		H1-2				KLF2
		H1-1				MIR5096
		H1-3				HOTAIR
		H1-10				H19
		MIR326				FOXO4
		MIR19A				YTHDC2
		MIR324				DDR2
		LASTR				SLC39A7
		BACH1				TRIM46
		STAT3				ACSL1
		PTGS2				KDM5A
		ALOX5				TRIM21
		KEAP1				DPEP1
		ABCB6				CYGB
		FXN				IDO1
		NEDD4				GSTZ1
		NEDD4L				GJA1
		ACADSB				SLC7A11
		LTF				PGRMC1
		ACO1				CIRBP
		YME1L1				circPSEN1
		ETV4				USP11
		RHOT1				YAP
		KDM4A				MIR135B
		PLIN2				TRIM26
		CSRP2				NDRG1
		STOML2				MIR302A
		DAZAP1				ASMTL-AS1
		GABPB1				FADS2
		METTL14				PIEZO1
		YTHDF2				LIFR
		C19orf12				PTPN6
		H2AX				MIR15A
		ZSCAN25				EGR1
		SLIRP				ADAM23
		SCGB1D2				ARHGEF26-AS1
		TMED8				CPEB1
		MIR106A				COX4I2
		MIR375				AABR07017145.1
		GABPB1-AS1				TIMP1
		ASMTL-AS1				KDM6B
		NOTCH2				METTL14
		TYRO3				MIB1
		CA9				KDM5C
		SQLE				MEG3
		FZD7				CCDC6
		SIRT6				CFL1
		ABCC5				MIR539
		BSG				KMT2D
		FXR1				PTGS2
		TTBK2				SLC40A1
		ITGB8				FTH1
		CEP290				GPX4
		COPZ1				HSPB1
		HLF				NFE2L2
		MEG8				AKR1C1
		MIR129-1				AKR1C2
		MIR497				AKR1C3
		LINC01833				RB1
		MIR4443				HSF1
		MIR761				GCLC
		PDGFRB				SQSTM1
		EGFR				NQO1
		FABP4				MUC1
		FADS2				SLC3A2
		DNAJB6				MT1G
		DPEP1				CISD1
		GALNT14				FANCD2
		CDK14				FTMT
		CHMP1A				HSPA5
		KLF2				HELLS
		QSOX1				SCD
		MIR132				SRC
		MIR1231				STAT3
		MIR3938				PML
		ITGA6				MTOR
		PRKAA2				NFS1
		CD44				TP63
		FANCD2				CDKN1A
		ALOX12				MIR137
		NQO1				ENPP2
		LDHA				FH
		MAPK1				CISD2
		MYC				MIR9-1
		ALB				MIR9-2
		EGLN1				MIR9-3
		PCNA				CBS
		ACTB				ISCU
		ANXA2				ACSL3
		HSPA8				OTUB1
		KRT18				CD44
		MDH2				LINC00336
		TPM1				BRD4
		FH				PRDX6
		KRT14				MIR17
		MAP3K5				SESN2
		TPM3				NF2
		ANXA5				ARNTL
		CTSZ				JUN
		ATP6V1E1				CA9
		GNB1				TMBIM4
		KRT19				PLIN2
		LGALS3				MIR212
		PRKCSH				Fer1HCH
		ANXA4				AIFM2
		EEF1A1				LAMP2
		KRT16				ZFP36
		PSMA1				PROM2
		RPS3				CHMP5
		ANP32A				CHMP6
		RPL7A				CAV1
		RPS2				GCH1
		RPS6				DAZAP1
		SNAP29				PIR
		EIF4H				FTL
		KRT6B				HCAR1
		PSME1				SLC16A1
		TXNL1				RRM2
		CLTB				NR4A1
		MYL12A				RPTOR
		PSMD8				SREBF1
		TPM4				SREBF2
		ANP32B				FZD7
		DECR2				P4HB
		FKBP3				NT5DC2
		STOM				BCAT2
		TPD52L2				PLA2G6
		DNAJC9				MIR424
		PHB1				PARK7
		TRIM26				FXN
		CARS1				SUV39H1
		CCDC124				ATF2
		PYM1				ACOT1
		MIR9-1				ALDH3A2
		MIR137				STK11
		CHAC1				FNDC5
		BEX1				CircIL4R
		NFS1				CDH1
		EPAS1				NEDD4L
		RB1				BRD2
		G3BP1				BRD3
		LINC00472				BRDT
		HIF1A				DECR1
		HILPDA				GLRX5
		G0S2				NCOA3
		BCAT2				NR5A2
		HSPA5				PANX2
		GDPD5				RHEBP1
		MIR874				TFAP2A
		MTOR				CP
		LPIN1				ARF6
		PRC1				GDF15
		HADHA				ABHD12
		HSPA9				PPP1R13L
		RUVBL1				TFAM
		CBX3				KDM3B
		NAP1L1				RNF113A
		MT1G				AHCY
		H19				circ-TTBK2
		MIR106B				MIR522
		TGFBR1				IDH2
		UCHL1				PPARA
		GSTP1				NOS2
		SNCA				SIAH2
		VIM				RELA
		FASN				VDR
		MYH9				NEDD4
		PGK1				PRDX1
		YWHAG				AR
		ALDOA				MTF1
		ANXA1				COPZ1
		GPI				NUPR1
		TUBA1A				USP35
		ACVR1B				NEAT1
		DLST				PARP1
		ENO2				PARP2
		GNB3				PARP3
		HSP90B1				PARP4
		LDHB				PARP6
		MYH10				PARP8
		RPL5				PARP9
		UBA1				PARP10
		YWHAB				PARP11
		YWHAZ				PARP12
		CFL1				PARP14
		DPYSL2				PARP15
		EIF4A1				PARP16
		HP				PDSS2
		PRDX2				TXN
		RPSA				SENP1
		SMC3				OIP5-AS1
		TUBB4A				MIR190A
		CCT5				FGF21
		CKB				CREB1
		EWSR1				CREB3
		RPL10				CREB5
		VAPB				MIR130B
		ACTC1				BEX1
		LRPPRC				ASAH2
		PDIA3				FABP4
		PROK2				AKT1S1
		RPA2				MLST8
		RPL15				TYRO3
		XRCC5				SIRT6
		BANF1				TMSB4X
		CNBP				TMSB4Y
		DUT				KIF20A
		HNRNPD				ECH1
		ITIH3				circRHOT1
		KHDRBS1				ETV4
		PTBP1				MEG8
		RPL13A				VCP
		RPL26				circ_0007142
		RPS13				RBMS1
		TRIM28				KDM4A
		VAPA				MGST1
		CCT3				circKIF4A
		CCT4				miR-7-5p
		DHX9				circ_0067934
		MAP4				MPC1
		NOLC1				CHMP1A
		PDIA4				CAMKK2
		RPLP0				SOX2
		RPLP2				SRSF9
		RPS7				PROK2
		CCT6A				MIR4443
		CCT8				SIRT2
		HMGN1				circRNA1615
		SNRPA				MIR27A
		SSBP1				MIR670
		HNRNPA3				MEF2C
		HNRNPL				EZH2
		HNRNPM				PEDS1
		PDIA6				ADAMTS13
		PFN2				CDC25A
		PLXNA4				SFRS9
		RPL30				CAV
		RPL34				CircFNDC3B
		RPS4X				PPARD
		SLC25A31				ENO3
		SNRPD2				LCN2
		WTAP				MARCHF5
		ALYREF				TRIB2
		KSR2				DHODH
		MUC16				MIR545
		MYL6B				PDK4
		NACA				CircPVT1
		NGB				MIR9-3HG
		RPL38				ADIPOQ
		RUFY1				circDTL
		SNRPC				mmu_circRNA_0000309
		SNRPD1				PTPN18
		SNRPF				ABCC5
		USP44				CISD3
		YBX1				MS4A15
		ATP5F1A				FURIN
		CNTNAP4				circRHBG
		ERH				GALNT14
		FAM120A				KLHDC3
		TBC1D5				LINC01833
		WBP11				circGFRA1
		YTHDF3				MAPKAP1
		PCBP3				PRR5
		ACTBL2				RICTOR
		IGKC				GSTM1
		RPL36A				TERT
		RUFY3				circ0097009
		ATP5F1B				TMEM161B-DT
		TEX264				circEPSTI1
		RTL1				MIR18A
		KBTBD3				RARRES2
		SNU13				DUSP1
		KIAA1614				NCF2
		SRSF8				MT3
		IGHG4				UBC
		ABRAXAS2				ALB
		H2AC21				TXNRD1
		TUBA4B				SRXN1
		IGKV1-5				GPX2
		IGLV3-19				BNIP3
		NET1				OXSR1
		MIR494				SELENOS
		AIFM1				ANGPTL7
		NDUFS7				DDIT4
		PDCD1				LOC284561
		SIAH2				ASNS
		LPIN2				TSC22D3
		CIAO1				DDIT3
		LPIN3				JDP2
		OTUD1				SLC1A4
		CIAO2A				PCK2
		TGFB2				TXNIP
		GFRA1				VLDLR
		PKN2				GPT2
		UBR2				PSAT1
		MIR194-1				LURAP1L
		MIR1228				SLC7A5
		AURKA				HERPUD1
		CDKN2A				XBP1
		RIPK1				ZNF419
		BRAF				KLHL24
		CASP8				TRIB3
		SF3B2				ZFP69B
		MIR4715				ATP6V1G2
		AR				VEGFA
		CHEK2				TUBE1
		CFTR				ARRDC3
		FGFR4				CEBPG
		GNAS				SNORA16A
		CAD				RGS4
		NPM1				BLOC1S5-TXNDC5
		SMARCA4				LOC390705
		VCP				EIF2S1
		EEF2				KIM-1
		FOXO1				CXCL2
		MUC1				HSD17B11
		CPS1				SETD1B
		GRN				MAFG
		MIF				IL33
		SQSTM1				HAMP
		ABCA4				STEAP3
		FHL2				DRD5
		HADHB				DRD4
		HCFC1				MAP3K5
		RPS6KB2				SLC2A1
		COPB2				SLC2A3
		SF3B1				SLC2A6
		C1QBP				SLC2A8
		KPNA2				SLC2A12
		MYO9B				GLUT13
		OGT				SLC2A14
		PRMT7				EIF2AK4
		RPS10				TFAP2C
		RUVBL2				SP1
		AHCYL1				HBA1
		ASXL1				NNMT
		CBX5				PLIN4
		GPX2				HIC1
		HAT1				STMN1
		HUWE1				CAPG
		KPNB1				HNF4A
		POLR2B				NGB
		POLR2E				YWHAE
		SPI1				GABPB1
		ARCN1				AURKA
		COPA				MIR4715
		DIAPH3				RIPK1
		EFTUD2				MIR30B
		MSRB3				MMP13
		PRPF8				LRRFIP1
		RBBP4				CBR1
		RPS12
		RPS27A
		USP11
		ALOX15B
		ANO6
		CISD2
		COPB1
		DNAJA1
		ID1
		ID3
		PCMT1
		RB1CC1
		RBBP7
		RBM10
		RPS23
		TNPO1
		ALDH1L2
		DNAJA2
		FAT1
		MAGED2
		RCN2
		RPL24
		RPS15
		ALDH1L1
		COPE
		UBE2O
		ASXL2
		COPG1
		FOXK2
		MUC20
		NAP1L4
		TXNIP
		COPG2
		GOLGA4
		HCFC2
		KLHDC2
		NAP1L5
		RNF113A
		SNRPA1
		GUCY1A1
		LANCL2
		ANKHD1
		DUSP26
		FOXK1
		ELOC
		STING1
		FOXI2
		FOXI3
		GCN1
		OTUD6A
		MIR124-1
		MIR7-1

## Sheet: 整理
Gene Symbol
AIFM2	STUB1	PRKCSH	ACTBL2	G6PDX	FNDC5
GPX4	SNAI2	ANXA4	IGKC	ULK1	CircIL4R
SLC7A11	GPX3	EEF1A1	RPL36A	ATG3	CDH1
TP53	ARNTL	KRT16	RUFY3	ATG4D	BRD2
NFE2L2	GSTZ1	PSMA1	ATP5F1B	GABARAPL2	BRD3
ACSL4	HCAR1	RPS3	TEX264	GABARAPL1	BRDT
TFRC	YTHDC2	ANP32A	RTL1	WIPI1	GLRX5
NCOA4	USP35	RPL7A	KBTBD3	WIPI2	NCOA3
HMOX1	RETREG1	RPS2	SNU13	SNX4	NR5A2
SLC3A2	MIR302A	RPS6	KIAA1614	ATG13	PANX2
ALOX15	MIR424	SNAP29	SRSF8	ULK2	RHEBP1
IREB2	MIR15A	EIF4H	IGHG4	MAPK3	ARF6
SLC40A1	MIR587	KRT6B	ABRAXAS2	BID	GDF15
HSPB1	ADAMTS9-AS1	PSME1	H2AC21	ZEB1	ABHD12
FTH1	PGM5P3-AS1	TXNL1	TUBA4B	CDO1	PPP1R13L
POR	DDR2	CLTB	IGKV1-5	MYB	TFAM
PCBP1	YY1	MYL12A	IGLV3-19	MAPK8	circ-TTBK2
CBS	LONP1	PSMD8	NET1	MAPK9	MIR522
BECN1	SPHK1	TPM4	MIR494	MAPK14	PPARA
YAP1	EFEMP1	ANP32B	AIFM1	ABCC1	NOS2
FTMT	FBLN1	DECR2	NDUFS7	MIR6852	VDR
MAP1LC3B	PDK4	FKBP3	PDCD1	IFNG	MTF1
ACSL3	CD82	STOM	SIAH2	YY1AP1	NUPR1
SAT1	ASAH2	TPD52L2	LPIN2	EGLN2	PARP1
CP	MGST1	DNAJC9	CIAO1	MIOX	PARP2
CISD1	EMP1	PHB1	LPIN3	TAZ	PARP3
MAP1LC3C	SMG9	TRIM26	OTUD1	MTDH	PARP4
AKR1C3	HDDC3	CARS1	CIAO2A	SIRT1	PARP6
AKR1C2	YY2	CCDC124	TGFB2	IL1B	PARP8
STEAP3	CISD3	PYM1	GFRA1	ELOVL5	PARP9
AKR1C1	MIR1287	MIR9-1	PKN2	FADS1	PARP10
PCBP2	EP300	MIR137	UBR2	FBW7	PARP11
GCLC	CREB1	CHAC1	MIR194-1	NR1D1	PARP12
VDAC2	ERCC6	BEX1	MIR1228	NR1D2	PARP14
VDAC3	TFAP2A	NFS1	AURKA	TBK1	PARP15
NOX4	UBE2D3	EPAS1	CDKN2A	USP7	PARP16
PARK7	DDB1	RB1	RIPK1	TXN	miR-182-5p
ATG5	KDM5C	G3BP1	BRAF	SENP1	miR-378a-3p
ATG7	PEBP1	LINC00472	CASP8	AQP3	OIP5-AS1
ATF4	KDM3B	HIF1A	SF3B2	AQP5	MIR190A
PRKAA1	NFE2L1	HILPDA	MIR4715	AQP8	FGF21
ACSL1	NGLY1	G0S2	AR	LINC00618	CREB3
LCN2	CCL5	BCAT2	CHEK2	MT1DP	CREB5
SCD	CUL4A	HSPA5	CFTR	PEX10	MIR130B
TF	CUL4B	GDPD5	FGFR4	AGPAT3	AKT1S1
MIR214	RBX1	MIR874	GNAS	PEX12	MLST8
SIRT3	ABCB10	MTOR	CAD	CHP1	TMSB4X
HMGB1	CYB5R1	LPIN1	NPM1	GPAT4	TMSB4Y
ELAVL1	PDSS2	PRC1	SMARCA4	BRPF1	KIF20A
WWTR1	SETDB1	HADHA	VCP	OSBPL9	circRHOT1
ATF3	CYGB	HSPA9	EEF2	INTS2	circ_0007142
PANX1	DCAF8	RUVBL1	FOXO1	MMD	circKIF4A
OTUB1	H1-4	CBX3	MUC1	CYP4F8	miR-7-5p
KRAS	PAQR3	NAP1L1	CPS1	MLLT1	circ_0067934
PROM2	H1-5	MT1G	GRN	TTPA	MPC1
LINC00336	WDR76	H19	MIF	GRIA3	CAMKK2
SOCS1	COMMD10	MIR106B	SQSTM1	EPT1	SRSF9
HELLS	H1-2	TGFBR1	ABCA4	POM121L12	SIRT2
ENO1	H1-1	UCHL1	FHL2	LIG3	circRNA1615
LAMP2	H1-3	GSTP1	HADHB	AEBP2	MIR27A
GOT1	H1-10	SNCA	HCFC1	AGPS	EZH2
DECR1	MIR326	VIM	RPS6KB2	CDCA3	PEDS1
ECH1	MIR19A	FASN	COPB2	PEX2	ADAMTS13
DHODH	MIR324	MYH9	SF3B1	PEX6	SFRS9
STK11	LASTR	PGK1	C1QBP	TIMM9	CAV
PLA2G6	BACH1	YWHAG	KPNA2	DCAF7	CircFNDC3B
MDM2	STAT3	ALDOA	MYO9B	LCE2C	PPARD
TIGAR	PTGS2	ANXA1	OGT	FAR1	ENO3
RELA	ALOX5	GPI	PRMT7	PHF21A	MARCHF5
FTL	KEAP1	TUBA1A	RPS10	SMAD7	TRIB2
TXNRD1	ABCB6	ACVR1B	RUVBL2	LYRM1	MIR545
FDFT1	FXN	DLST	AHCYL1	AMN	CircPVT1
LPCAT3	NEDD4	ENO2	ASXL1	PEX3	MIR9-3HG
FSCN1	NEDD4L	GNB3	CBX5	MTCH1	hsa_circ_0008367
NF2	ACADSB	HSP90B1	GPX2	ADIPOQ	circDTL
XRCC6	LTF	LDHB	HAT1	MAP3K11	mmu_circRNA_0000309
ATM	ACO1	MYH10	HUWE1	BRD7	PTPN18
TNF	YME1L1	RPL5	KPNB1	SLC25A28	MS4A15
FBXW7	ETV4	UBA1	POLR2B	MFN2	FURIN
SKP2	RHOT1	YWHAB	POLR2E	ZFAS1	circRHBG
ATG16L1	KDM4A	YWHAZ	SPI1	TSC1	KLHDC3
SLC39A7	PLIN2	CFL1	ARCN1	CGAS	circGFRA1
ZFP36	CSRP2	DPYSL2	COPA	PRKCA	MAPKAP1
H2AC1	STOML2	EIF4A1	DIAPH3	LGMN	PRR5
BAP1	DAZAP1	HP	EFTUD2	SMPD1	RICTOR
MEF2C	GABPB1	PRDX2	MSRB3	IFNA1	GSTM1
TGFB1	METTL14	RPSA	PRPF8	IFNA2	TERT
ADCY10	YTHDF2	SMC3	RBBP4	IFNA4	circ0097009
ERBB2	C19orf12	TUBB4A	RPS12	IFNA5	TMEM161B-DT
CTSB	H2AX	CCT5	RPS27A	IFNA6	circEPSTI1
YWHAE	ZSCAN25	CKB	USP11	IFNA7	MIR18A
CDC25A	SLIRP	EWSR1	ALOX15B	IFNA8	RARRES2
PKM	SCGB1D2	RPL10	ANO6	IFNA10	DUSP1
PRDX6	TMED8	VAPB	CISD2	IFNA13	NCF2
SP1	MIR106A	ACTC1	COPB1	IFNA14	MT3
RPL7	MIR375	LRPPRC	DNAJA1	IFNA16	UBC
RPS3A	GABPB1-AS1	PDIA3	ID1	IFNA17	SRXN1
RACK1	ASMTL-AS1	PROK2	ID3	IFNA21	BNIP3
MIR30E	NOTCH2	RPA2	PCMT1	PPARG	OXSR1
CTH	TYRO3	RPL15	RB1CC1	miR-335	SELENOS
DPP4	CA9	XRCC5	RBBP7	SNX5	ANGPTL7
CYBB	SQLE	BANF1	RBM10	MICU1	DDIT4
GCH1	FZD7	CNBP	RPS23	TOR2A	LOC284561
SLC11A2	SIRT6	DUT	TNPO1	MAP3K14	ASNS
GSS	ABCC5	HNRNPD	ALDH1L2	CircKDM4C	TSC22D3
HMGCR	BSG	ITIH3	DNAJA2	MIB2	DDIT3
PHKG2	FXR1	KHDRBS1	FAT1	CLTRN	JDP2
PRNP	TTBK2	PTBP1	MAGED2	MIR5096	SLC1A4
SLC1A5	ITGB8	RPL13A	RCN2	HOTAIR	PCK2
SLC39A14	CEP290	RPL26	RPL24	FOXO4	VLDLR
SLC39A8	COPZ1	RPS13	RPS15	TRIM46	GPT2
ACSL5	HLF	TRIM28	ALDH1L1	KDM5A	PSAT1
NOX1	MEG8	VAPA	COPE	TRIM21	LURAP1L
COQ2	MIR129-1	CCT3	UBE2O	IDO1	SLC7A5
GCLM	MIR497	CCT4	ASXL2	PGRMC1	HERPUD1
MAP1LC3A	LINC01833	DHX9	COPG1	CIRBP	XBP1
SLC38A1	MIR4443	MAP4	FOXK2	circPSEN1	ZNF419
ACSL6	MIR761	NOLC1	MUC20	YAP	KLHL24
CHMP5	PDGFRB	PDIA4	NAP1L4	MIR135B	TRIB3
SAT2	EGFR	RPLP0	TXNIP	NDRG1	ZFP69B
CHMP6	FABP4	RPLP2	COPG2	PIEZO1	ATP6V1G2
GRIK1-AS2	FADS2	RPS7	GOLGA4	PTPN6	VEGFA
IDH1	DNAJB6	CCT6A	HCFC2	EGR1	TUBE1
PTEN	DPEP1	CCT8	KLHDC2	ADAM23	ARRDC3
GJA1	GALNT14	HMGN1	NAP1L5	CEBPG	ARHGEF26-AS1
GSK3B	CDK14	SNRPA	RNF113A	CPEB1	SNORA16A
CAV1	CHMP1A	SSBP1	SNRPA1	COX4I2	AABR07017145.1
PRDX1	KLF2	HNRNPA3	GUCY1A1	RGS4	BLOC1S5-TXNDC5
TNFAIP3	QSOX1	HNRNPL	LANCL2	TIMP1	LOC390705
PRKCB	MIR132	HNRNPM	ANKHD1	KDM6B	EIF2S1
SREBF1	MIR1231	PDIA6	DUSP26	MIB1	KIM-1
NEAT1	MIR3938	PFN2	FOXK1	MEG3	CXCL2
PSEN1	ITGA6	PLXNA4	ELOC	CCDC6	HSD17B11
TLR4	PRKAA2	RPL30	STING1	MIR539	SETD1B
GGT1	CD44	RPL34	FOXI2	KMT2D	MAFG
SPARC	FANCD2	RPS4X	FOXI3	HSF1	IL33
AHCY	ALOX12	SLC25A31	GCN1	SRC	HAMP
MAT2A	NQO1	SNRPD2	OTUD6A	PML	DRD5
MYCN	LDHA	WTAP	MIR124-1	TP63	DRD4
FOXC1	MAPK1	ALYREF	MIR7-1	CDKN1A	SLC2A1
STYK1	MYC	KSR2	RPL8	ENPP2	SLC2A3
PIR	ALB	MUC16	ATP5MC3	MIR9-2	SLC2A6
RBMS1	EGLN1	MYL6B	CS	MIR9-3	SLC2A8
SESN2	PCNA	NACA	EMC2	ISCU	SLC2A12
NKAP	ACTB	NGB	ACSF2	BRD4	GLUT13
PVT1	ANXA2	RPL38	NOX3	MIR17	SLC2A14
MIR670	HSPA8	RUFY1	NOX5	TMBIM4	EIF2AK4
VDAC1	KRT18	SNRPC	DUOX1	MIR212	TFAP2C
IDH2	MDH2	SNRPD1	DUOX2	Fer1HCH	HBA1
NFKB1	TPM1	SNRPF	G6PD	SLC16A1	NNMT
DLD	FH	USP44	PGD	RRM2	PLIN4
IL6	KRT14	YBX1	PIK3CA	NR4A1	HIC1
JUN	MAP3K5	ATP5F1A	FLT3	RPTOR	STMN1
KAT5	TPM3	CNTNAP4	SCP2	SREBF2	CAPG
LIFR	ANXA5	ERH	NRAS	P4HB	HNF4A
HNRNPA1	CTSZ	FAM120A	HRAS	NT5DC2	MIR30B
SOX2	ATP6V1E1	TBC1D5	TFR2	SUV39H1	MMP13
DKK1	GNB1	WBP11	GLS2	ATF2	LRRFIP1
MDM4	KRT19	YTHDF3	ALOX12B	ACOT1	CBR1
LGALS3	PCBP3	ALOXE3	ALDH3A2
